# Supplementary material for: Extrapolating from trials to clinic: a predictive model defining the boundaries of benefit for multiple sclerosis therapies in real-world populations based on systematic review
Source: BMC Med. 2026 Jan 10;24:77. doi: 10.1186/s12916-025-04603-z (PMC12882543; doi:10.1186/s12916-025-04603-z)
Supplement: Supplementary file 2 — Additional file 2: Table s1. Raw data (SAS input). Tables s2-s12. SAS analyses exports. Table s2. Predicting mean age of recruited population from trial Inclusion/Exclusion criteria. Table s3. Effect of publication year on ARR of placebo arms. Table s4. Effect of publication year on A-CDP of placebo arms. Table s5. Effect of age on baseline CEL#. Table s6. Effect of age on baseline ARR. Table s7. Effect of age on the on-trial measured ARR in the placebo arms. Table s8. Predicting ARR from CEL#. Table s9. Predicting A-CDP in the placebo arms. Table s10. Predicting A-CDP in the treatment arms of placebo-controlled trials. Table s11. Predicting treatment efficacy (A-CDP%D). Table s12. Simple correlations of baseline characteristics with efficacy outcomes. Table s13. Independent validation cohort raw data. Table s14. ICD-based 2001-2021 age-related mortality data. Table s15. ICDbased 2001-2021 age-related infections mortality. Table s16. ICD-based 2001-2021 age-related cancer mortality. [file 12916_2025_4603_MOESM2_ESM.xlsx]

## Sheet: s1-RawData
								Inclusion/exclusion criteria																																	MRI data
Index	Trial	NCT	Publication Year	Trial recruitment beginning	Trial recruitment end	Experimental arm	Control arm	Max age (y)	Max DD (y)	Min EDSS	Max EDSS	Max T25FW (sec)	Min relapses/y	Min CEL/scan	Min yearly EDSS increase	Note	% of patients originally treated with active comparator (rationale for penalty)	KM survival Plot	MS type: 1 = RRMS, 2 = SPMS, 3 = PPMS	MS type simplified: RRMS vs PMS (SPMS+PPMS)	Total trial sample size (ITT population)	n (Experimental group)	n (Control Group)	n (regression analysis & weight for disability outcomes)	Duration of trial (years); median on-trial duration for endpoint-triggered	Weight for baseline analyses	Weight for longitudinal analyses	Age at baseline (years) mean	Age at baseline, SD	DD at baseline (y from 1st sy) mean	DD at baseline - SD	EDSS at baseline mean (median if mean/SD not available)	EDSS at baseline SD	Proportion of females (%)	T25FW at baseline mean (median if not available)	T25FW at baseline SD	Baseline SDMT mean	Baseline SDMT SD	Baseline ARR Mean (0 imputed for PPMS trials)	Baseline RR SD	Baseline CEL+ (% subjects)	Baseline CEL # Mean	Baseline CEL # SD	Measured + Imputed baseline CEL+ (%) CEL % = CEL #/0.0471 (R2=0.8922)	Measured + Imputed baseline CEL# CEL# = 0.0471*CEL% (R2=0.8922)	Baseline CEL V (cm3)	CEL+ Y1 (% subjects)	CEL #/scan Mean (sometimes just Y1)	CEL# Y1 SD
A1	CAMMS223	NCT00050778	2008	2002	2004	Alemtuzumab (12 mg IV daily)	IFNb		3		3		1	1		Rater masked only	0	Y	1	RRMS	334	112	111	223	3	112	193.99	31.9	8			1.9	0.74	64.3					1.14
A1c	CAMMS223	NCT00050778	2008	2002	2004	Interferon beta-1a (Rebif), 44 µg SC 3 times/week			3		3		1	1		Rater masked only	0	Y	1	RRMS		111			3	111	192.258	32.8	8.8			1.9	0.83	64					1.05
A2	CARE-MS I	NCT00530348	2012	2007	2009	Alemtuzumab (12 mg IV daily)	IFNb	50	5		3		1	0		Rater masked only & in the absence of masked rater, unmasked rater could submit EDSS, but sensitivity analyses showed this had no effect on primary outcome	0	Y	1	RRMS	581	376	187	563	2	376	531.744	33.0664	8	2.1	1.4	2.1	1.4	65							46	2.3	5.1	46	2.3
A2-Ac	CARE-MS I	NCT00530348	2012	2007	2009	Interferon beta-1a (Rebif), 44 µg SC 3 times/week		50	5		3		1	0		Rater masked only & in the absence of masked rater, unmasked rater could submit EDSS, but sensitivity analyses showed this had no effect on primary outcome	0	Y	1	RRMS		187			2	187	264.458	33.2	8.5	2	1.3	2	1.3	65							51	2.2	4.9	51	2.2
A3	CARE-MS II	NCT00548405	2012	2007	2009	Alemtuzumab (12 mg IV daily)	IFNb	55	10		5		1	0		Rater masked, unmasked rater could submit EDSS; required relapse on IFNb or GA could select for weak responders to first line drugs & this was true based on SupplTable4	100	Y	1	RRMS	667	426	202	628	2	426	602.455	34.8	8.36	4.5	2.68	2.7	1.26	66							42	2.28	6.02	42	2.28
A3c	CARE-MS II	NCT00548405	2012	2007	2009	Interferon beta-1a (Rebif), 44 µg SC 3 times/week		55	10		5		1	0		Rater masked, unmasked rater could submit EDSS; required relapse on IFNb or GA could select for weak responders to first line drugs & this was true based on SupplTable4	100	Y	1	RRMS		202			2	202	285.671	35.8	8.77	4.7	2.86	2.7	1.21	65							44	2.1	4.95	44	2.1
B1	SPI1		2016	2013	2014	MD1003 (High Dose Biotin) 100mg tid	Placebo	75		4.5	7		0	0		Patients w relapses or CEL were excluded, p[atients had to have spastic paraparesis		n	2,3	PMS	154	103	51		1	103	103	51.8	9.1	14.8	8.9	5.98	0.75	51.5	21.8	27
B1c	SPI1		2016	2013	2014	Placebo		75		4.5	7		0	0		Patients w relapses or CEL were excluded, p[atients had to have spastic paraparesis		n	2,3	PMS		51			1	51	51	50.7	8.4	17.4	10.3	6.2	0.52	58.8	30.6	39.4
B2	SPI2	NCT02936037	2020	2017	2019	MD1003 (High Dose Biotin) 100mg tid	Placebo	65		3.5	6.5		0	0		Needed documented cliniical progression and T25FW<40sec		n	2.3	PMS	642	331	311		1.675	331	428.386	52.6	7.8			5.46	0.97	54	11.5	6.7					5			5	0.2355		6.8
B2c	SPI2	NCT02936037	2020	2017	2019	Placebo		65		3.5	6.5		0	0		Needed documented cliniical progression and T25FW<40sec		n	2,3	PMS		311			1.675	311	402.502	52.8	7.6			5.42	1.05	54	11.9	7.9					6			6	0.2826		6.27
C1	PROMESS	NCT00241254	2017	2005	2009	Cyclophoshamide (monthly IV 750mg/m2 q 4w x 1y, q8w x second y)	Methylprednisolone	65		4	6.5		0	0	0.5	Did not report previous treatments		n	2	PMS	138	72	66	138	1.8	72	96.5981	48.6	9	13.9	7.3	5		62					0.33
C1-Ac	PROMESS	NCT00241254	2017	2005	2009	Methylprednisolone (Monthly 1g IV q 4w x 1y, q8w x second y)		65		4	6.5		0	0	0.5	Did not report previous treatments		n	2	PMS		66			1.8	66	88.5483	46.8	9	11.9	1	5		68.2					0.38
Cy1	Cyclosporine PMS		1990	1985	1985	Cyclosporine 6mg/kg titrated to trough level between 300-500ng/ml	Placebo			3	7		0	0	1	Trial had high withdrawal rate & cyclosporine was actually worse than placebo		Y	2	PMS	547	273	274	547	2	273	386.08	40.5	7.7	10.25	6.9	5.4	1.2	57.45
Cy1c	Cyclosporine PMS		1990	1985	1985	Placebo				3	7		0	0	1			Y	2	PMS		274			2	274	387.495	40.6	8.2	10.8	7.4	5.4	1.2	56.9
D1	SELECT	NCT00390221	2013	2008	2010	Daclizumab HYP (150 mg SC every 4 weeks)	Placebo	55		0	5		1	0		Either relapse OR CEL in preceding year		Y	1	RRMS	621	201	196	397	1	201	201	35.3	8.9			2.8	1.2	67					1.4	0.7	51	2.1	3.5	51	2.1			0.3	0.9
D1c	SELECT	NCT00390221	2013	2008	2010	Placebo		55			5		1	0		Either relapse OR CEL in preceding year		Y	1	RRMS		196			1	196	196	36.6	9			2.7	1.2	63					1.3	0.6	44	2	4.5	44	2			1.4	2.3
D2	DECIDE	NCT01064401	2015	2010	2012	Daclizumab HYP (150 mg SC every 4 weeks)	IFNb	55			5		1	0		Either relapse OR CEL in preceding year, 34% were previously treated with IFNb, which means trial selected for non-responders	34	Y	1	RRMS	1841	919	922	1841	2.76164	919	1527.21	36.4	9.4	7	6.3	2.5	1.2	68			48.5	15.9			44	2	5.9	44	2
D2-Ac	DECIDE	NCT01064401	2015	2010	2012	Interferon beta-1a (Avonex), 30 µg IM once weekly		55			5		1	0		Either relapse OR CEL in preceding year, 34% were previously treated with IFNb, which means trial selected for non-responders	34	Y	1	RRMS		922			2.8	922	1542.8	36.2	9.3	6.9	6.3	2.5	1.3	68			47.7	16.1			46	2.3	5.9	46	2.3
DF1	CONFIRM	NCT00451451	2012			Dimethyl fumarate (240 mg twice daily)	Placebo	55		0	5		1	1		Either relapse in 12 mo OR CEL 0-6 weeks preceding randomization		Y	1	RRMS	1430	359	363	540.5	1.84109	359	487.116	37.8	9.4			2.6	1.2	68							49	2.7	6.2	49	2.7
DF1-Ac	CONFIRM	NCT00451451	2012			Glatiramer Acetate (20mg SC, once daily)	Placebo	55		0	5		1	1		Either relapse in 12 mo OR CEL 0-6 weeks preceding randomization		Y	1	RRMS		350	363		1.84109	350	474.904	36.7	9.1			2.6	1.2	71							45	2.4	6.8	45	2.4
DF1c	CONFIRM	NCT00451451	2012			Placebo		55		0	5		1	1		Either relapse in 12 mo OR CEL 0-6 weeks preceding randomization		Y	1	RRMS		363			1.84109	363	492.544	36.9	9.2			2.6	1.2	69							48	2.7	7.7	48	2.7
DF2	DEFINE	NCT00420212	2012			Dimethyl fumarate (240 mg twice daily)	Placebo	55		0	5		1	1		Either relapse in 12 mo OR CEL 0-6 weeks preceding randomization		Y	1	RRMS	1237	409	408	817	1.84109	409	554.96	38.1	9.1			2.4	1.29	72								1.2	3.3	25.4777	1.2
DF2c	DEFINE	NCT00420212	2012			Placebo		55		0	5		1	1		Either relapse in 12 mo OR CEL 0-6 weeks preceding randomization		Y	1	RRMS		408			1.8	408	547.389	38.5	9.1			2.48	1.24	75								1.6	3.4	33.9703	1.6
DF3	CONNECT	NCT02283853	2022	2014	2020	Dimethyl fumarate (240 mg twice daily)	IFNb	17		0	5.5		1	0		This was open-label, rater-blinded & did not report efficacy on disability progression - added only for baseline data	0	n	1	RRMS	150	78	72	150	1.8	78	104.648	14.9	1.6	1.7	1.9	1.2	1.1	66.7					1.6	1
DF3-Ac	CONNECT	NCT02283853	2022	2014	2020	Interferon beta-1a (Avonex), 30 µg IM once weekly		17		0	5.5		1	0		This was open-label, rater-blinded & did not report efficacy on disability progression - added only for baseline data; 5.6% of patients previously treated w IFNb		n	1	RRMS		72			1.8	72	96.5981	15	1.6	1.2	1.3	1.1	1	68.1					1.5	0.7
F1	FREEDOMS	NCT00289978	2010	2006	2007	Fingolimod (0.5 mg daily)	Placebo	55		0	5.5		1	0				Y	1	RRMS	1272	425	418	843	2	425	601.041	36.6	8.8	8	6.6	2.3	1.3	69.6							38	1.6	5.6	38	1.6
F1c	FREEDOMS	NCT00289978	2010	2006	2007	Placebo		55		0	5.5		1	0				Y	1	RRMS	418	418			2	418	591.141	37.2	8.6	8.1	6.4	2.5	1.3	71.3							37	1.3	2.9	37	1.3
F2	FREEDOMS II	NCT00355134	2014	2006	2009	Fingolimod (0.5 mg daily)	Placebo	55		0	5.5		1	0				Y	1	RRMS	1083	358	355	713	1.97125	358	502.637	40.6	8.4	10.4	8	2.4	1.3	77							39	1.3	3.4	39	1.3
F2c	FREEDOMS II	NCT00355134	2014	2006	2009	Placebo		55		0	5.5		1	0				Y	1	RRMS		355			2	355	502.046	40.1	8.4	10.6	7.9	2.4	1.3	81							36	1.2	3.2	36	1.2
F3	INFORMS	NCT00731692	2016	2008	2011	Fingolimod (0.5 mg daily)	Placebo	65	10	3.5	6	30	0	0		At least 1 year of disease progression		Y	3	PMS	970	336	487	823	4.31506	336	697.964	48.5	8.6	5.8	2.5	4.7	1.03	49	9.05	5.61			0		14	0.3	1.1	14	0.3
F3c	INFORMS	NCT00731692	2016	2008	2011	Placebo		65	10	3.5	6	30	0	0		At least 1 year of disease progression		Y	3	PMS		487			4.3	487	1009.86	48.5	8.3	5.9	2.4	4.66	1.03	48	9.09	7.62			0		13	0.3	1.03	13	0.3
F4	TRANSFORMS	NCT00340834	2010	2006	2007	Fingolimod (0.5 mg daily)	IFNb	55		0	5.5		1	0		47.3% pf p[atients assigned to IFNb were already on some IFNb preparation & still relapsed	50.8	n	1	RRMS	1292	429	435	864	1	429	429	36.7	8.8	7.5	6.2	2.24	1.33	65.4							32.6	0.98	2.81	32.6	0.98		9.9	0.23	0.97
F4-Ac	TRANSFORMS	NCT00340834	2010	2006	2007	Interferon beta-1a (Avonex), 30 µg IM once weekly		55		0	5.5		1	0		47.3% pf p[atients assigned to IFNb were already on some IFNb preparation & still relapsed	47.6	n	1	RRMS		435			1	435	435	36	8.3	7.4	6.3	2.19	1.26	67.8							36.9	1.06	2.8	36.9	1.06		19.2	0.51	1.86
F5	PARADIGMS	NCT01892722	2018	2013	2016	Fingolimod (0.5 mg daily)	IFNb	17		0	5.5		1	1			31.8	y	1	RRMS	215	107	108	215	2	107	151.321	15.2	2	1.9	1.7	1.5	0.95	65.4							55.7	2.6	6	55.7	2.6
F5-Ac	PARADIGMS	NCT01892722	2018	2013	2016	Interferon beta-1a (Avonex), 30 µg IM once weekly		17		0	5.5		1	1		32.4% pf patients randpomized to IFNb were already previously treated with IFNb and had to have CEL/relapse	32.4	y	1	RRMS		108			2	108	152.735	15.4	1.6	2.4	2.1	1.5	0.92	59.3							44.9	3.1	6.5	44.9	3.1
F6	ASSESS	NCT01633112	2020	2012	2018	Fingolimod (0.5 mg daily)	GA	65		0	6		1	0		Column A	0	n	1	RRMS	1064	352	342	0	1	352	352	40.3	11.1	4.3	5.9	2.74	1.46	75					1.4	0.8	64.9	1.7	5.5	64.9	1.7	0.3	13.6	0.4	1.6
F6-Ac	ASSESS	NCT01633112	2020	2012	2018	Glatiramer acetate (20mg SC, 3x/week)		65		0	6		1	0		This trial was only rater blinded and did not report effect on disability progression; previous treatment with GA was NOT EXCLUDED and proportion of patients treated with GA was NOT disclosed		n	1	RRMS		342			1	342	342	39.6	11	4.7	6.2	2.73	1.43	73.7					1.4	0.8	64.2	1.6	5.5	64.2	1.6	0.22	23.2	0.9	3.7
G1	The Copolymer 1 Multiple Sclerosis Study Group		1995	1991	1992	Glatiramer acetate (20 mg SC, once daily)	Placebo	45		0	5		1	0				n	1	RRMS	251	125	126	251	2	125	176.777	34.6	6	7.3	4.9	2.8	1.2	70.4
G1c	The Copolymer 1 Multiple Sclerosis Study Group		1995	1991	1992	Placebo		45		0	5		1	0				n	1	RRMS		126			2	126	178.191	34.3	6.5	6.6	5.1	2.4	1.3	76.2
G2	PROMiSe		2007			Glatiramer acetate (20 mg SC, once daily)	Placebo	65		3	6.5		0	0				Y	3	PMS	943	621	314	935	3	621	1075.6	50.4	8.4	11	7.3	4.9	1.2	52.8	12.9	15			0
G2c	PROMiSe		2007			Placebo		65		3	6.5		0	0				Y	3	PMS		314			3	314	543.864	50.2	8.1	10.7	7.7	4.9	1.2	48.1	11.4	11			0
G3	REGARD	NCT00078338	2008	2004	2004	Glatiramer acetate (20 mg SC, once daily)	IFNb	60		0	5.5		1	0		Patients were naïve to IFNb or GA; patients were not blinded, only rater-blinded	0	n	1	RRMS	764	378	386	764	1.84109	378	512.897	36.8	9.5			2.33	1.31	72							41	1.65	4.7	41	1.65	0.24199		0.45	1.96
G3-Ac	REGARD	NCT00078338	2008	2004	2004	Interferon beta-1a (Rebif ) 44ug sq 3 times/week		60		0	5.5		1	0		Patients were naïve to IFNb or GA; patients were not blinded, only rater-blinded	0	n	1	RRMS		386			1.8	386	517.873	36.7	9.8			2.35	1.28	69							39	1.47	4.95	39	1.47	0.25481		0.06	0.29
G4	BEYOND	NCT00099502	2009			Glatiramer acetate (20 mg SC, once daily)	IFNb	55		0	5		1	0		Treatment-naïve patients	0	n	1	RRMS	2244	455	888	1343	2	455	643.467	35.2				2.28		68								1.8		38.2166	1.8	0.2
G4-Ac	BEYOND	NCT00099502	2009			Interferon beta-1b (Betaseron), 250 µg SC every other day		55		0	5		1	0		Treatment-naïve patients	0	n	1	RRMS		888			2	888	1255.82	35.8				2.35		70								2.3		48.8323	2.3	0.3
G5	CombiRx	NCT00211887	2013	2005	2009	Glatiramer acetate (20 mg SC, once daily)	IFNb	60		0	5.5		1	1		Either exacerbation or new lesion on MRI	0	n	1	RRMS	1008	259	250	509	3	259	448.601	39	9.5			1.9	1.2	71.4							40.9	4.6	7.6	40.9	4.6	0.3
G5-Ac	CombiRx	NCT00211887	2013	2005	2009	Interferon beta-1a (Avonex), 30 µg IM once weekly		60		0	5.5		1	1		Either exacerbation or new lesion on MRI	0	n	1	RRMS		250			3	250	433.013	37.6	10.2			2	1.2	69.2							41.6	4.1	5.5	41.6	4.1	0.3
G6	GALA	NCT01067521	2017	2010	2012	Teriflunamide (14mg daily)	Placebo	55		0	5.5		1	1		Either relapse in 12mo preceding or relapse in 24mo but at least 1 CEL in 12mo preceding		n	1	RRMS	1404	943	461	1404	1	943	943	37.4	9.4	7.7	6.7	2.8	1.2						0.95	0.45	35.6	1.7	4.7	35.6	1.7
G6-1	GATE	NCT01489254	2015	2011	2013	Glatiramer acetate (20 mg SC, once daily)	Placebo	55		0	5.5		1	1		Subjects previously treated with GA were excluded		n	1	RRMS	794	357	84	0	0.75	357	309.171	33.8	9	6.4	6	2.7	1.2	66					1.8	0.9		2.5	3.9	53.0786	2.5		57.6	0.13
G6-2	GATE	NCT01489254	2015	2011	2013	Glatiramer acetate (20 mg SC, once daily) GENERIC	Placebo	55		0	5.5		1	1		Subjects previously treated with GA were excluded		n	1	RRMS		353	84		0.75	353	305.707	32.6	8.6	5.5	5.3	2.6	1.2	66.7					1.9	0.9		2.5	3.5	53.0786	2.5		57.1	0.14
G6-Ac	GATE	NCT01489254	2015	2011	2013	Placebo		55		0	5.5		1	1		Subjects previously treated with GA were excluded		n	1	RRMS		84			0.75	84	72.7461	32.6	8.7	5.7	6	2.7	1.2	67.9					1.9	0.9		2.8	4.1	59.448	2.8		72	0.27
G6c	GALA	NCT01067521	2017	2010	2012	Placebo		55		0	5.5		1	1		Either relapse in 12mo preceding or relapse in 24mo but at least 1 CEL in 12mo preceding		n	1	RRMS		461			1	461	461	38.1	9.2	7.6	6.4	2.7	1.2						0.95	0.45	33.4	1.4	3.7	33.4	1.4
G7	Cop-PMS-Bornstein		1991	1981	1985	Glatiramer acetate (20 mg SC, once daily)	Placebo	60		2	6.5		0	0	1	This was NOT ITT analysis and 20 patients withdrew - we will analyze only baseline data		Y	2	PMS	106	51	55	0	2	51	72.1249	41.6				5.7		54.9
G7c	Cop-PMS-Bornstein		1991	1981	1985	Placebo		60		2	6.5		0	0	1	This was NOT ITT analysis and 20 patients withdrew - we will analyze only baseline data		Y	2	PMS		55			2	55	77.7817	42.3				5.5		54.5
I1	MSCRG		1996	1990		Interferon beta-1a (Avonex), 30 µg IM once weekly	Placebo	55		1	3.5		0.67	0				Y	1	RRMS	301	158	143	301	2	158	223.446	36.7		6.6		2.4		75							52.5	3.17		52.5	3.17		29.9	1.04
I10-L2-1	BRAVO	NCT00605215	2014	2008	2011	Interferon beta-1a (Avonex), 30 µg IM once weekly	Placebo	55		0	5.5		1	1		Only rater-blinded; prior use of IFNb was excluded (as well as natalizumab and cladribine)		Y	1	RRMS	1331	447	450	672	2	447	632.153	38.5		5.3		2.5		68.7							38.1			38.1	1.79451
I10-L2-2	BRAVO	NCT00605215	2014	2008	2011	Laquinimod (0.6 mg once daily)	Placebo	55		0	5.5	Column W	1	1				Y	1	RRMS	1331	434	450	659	2	434	613.769	36.7		4.9		2.5		65							39.6			39.6	1.86516
I10-L2c	BRAVO	NCT00605215	2014	2008	2011	Placebo		55		0	5.5		1	1				Y	1	RRMS		450			2	450	636.396	37.5		4.7		2.5		71.3							33.4			33.4	1.57314
I1c	MSCRG		1996	1990		Placebo		55		1	3.5		0.67	0				Y	1	RRMS		143			2	143	202.233	36.9		6.4		2.3		72							53.8	2.32		53.8	2.32		42.3	1.59
I2	Montalban et al.		2009	2001	2008	Interferon beta-1b (Betaseron), 250 µg SC every other day	Placebo	65		3	7		0	0		Min 12 mo progression		Y	2, 3	PMS	73	36	37	73	2	36	50.9117	48.8	7.5	11.3	6.4	5.3	1.2	39			36.12	14.78
I2c	Montalban et al.		2009	2001	2008	Placebo		65		3	7		0	0		Min 12 mo progression		Y	2, 3	PMS		37			2	37	52.3259	48.6	8.7	11.4	6.8	5.2	1.2	60			38.78	11.02
I3	Leary SM et al.		2003			Interferon beta-1a (Avonex), 30 µg IM once weekly	Placebo	60		2	7		0	0		Min 2 years of progression; we could calculate group level CombiWISE		Y	3	PMS	50	15	20	35	2	15	21.2132	46.5		8		5.5		33.3	11				0
I3c	Leary SM et al.		2003			Placebo		60		2	7		0	0		Min 2 years of progression; we could calculate group level CombiWISE		Y	3	PMS		20			2	20	28.2843	43		8		4.5		25	9.5				0
I4-1	PRISMS		1998	1994	1995	Interferon beta-1a (Rebif), 22 µg SC 3 times/week	Placebo			0	5		1	0				Y	1	RRMS	560	189	187	282.5	2	189	267.286	34.8		5.4		2.5	1.2	67
I4-2	PRISMS		1998	1994	1995	Interferon beta-1a (Rebif), 44 µg SC 3 times/week	Placebo			0	5		1	0				Y	1	RRMS	560	184	187	277.5	2	184	260.215	35.6		6.4		2.5	1.3	66
I4c	PRISMS		1998	1994	1995	Placebo				0	5		1	0				Y	1	RRMS		187			2	187	264.458	34.9		4.3		2.4	1.2	69
I5-1	SPECTRIMS		2001			Interferon beta-1a (Rebif), 22 µg SC 3 times/week	Placebo	55		3	6.5		0	0		Progression >6mo,		Y	2	PMS	618	172	173	258.5	3	172	297.913	43.1	7.2	13.3	7.4	5.5	1.1	62
I5-2	SPECTRIMS		2001			Interferon beta-1a (Rebif), 44 µg SC 3 times/week	Placebo	55		3	6.5		0	0		Progression >6mo,		Y	2	PMS	618	161	173	247.5	3	161	278.86	42.6	7.3	12.9	6.9	5.3	1.1	67
I5c	SPECTRIMS		2001			Placebo		55		3	6.5		0	0		Progression >6mo,		Y	2	PMS		173			3	173	299.645	42.7	6.8	13.7	7.2	5.4	1.1	60
I6	INFB Multiple Sclerosis Study Group		1993, 1995 (y5)			Interferon beta-1b (Betaseron), 8MIU SC every other day	Placebo	50		0	5.5		1	0		At least 2 exac in 2 preceding years; used SNRS		Y	1	RRMS	372	124	122	246	3	124	214.774	35.2				3		69.4						1.7
I6c	INFB Multiple Sclerosis Study Group		1993, 1995 (y5)			Placebo		50		0	5.5		1	0		At least 2 exac in 2 preceding years; used SNRS		Y	1	RRMS		122			3	122	211.31	36				2.8		71.5						1.8
I7	EUSPMS		1998	1994		Interferon beta-1b (Betaseron), 250 µg SC every other day	Placebo	55		3	6.5		1	0	0.5	Either at least 2 relapses in 2 years or at least 1 EDSS point increase in 2 years; >70% of enrolled Pt had relapses		Y	3	PMS	718	360	358	718	2.75	360	596.992	41.1	7.2	12.8	6.6	5.1	1.1	58.1						0.85		2.6		55.2017	2.6
I7c	EUSPMS		1998	1994		Placebo		55		3	6.5		1	0	0.5	Either at least 2 relapses in 2 years or at least 1 EDSS point increase in 2 years; >70% of enrolled Pt had relapses		Y	2	PMS		358			2.8	358	599.049	40.9	7.2	13.4	7.5	5.2	1.1	64.2						0.85		2.6		55.2017	2.6
I8	NASPMS		2004	1995		Interferon beta-1b (Betaseron), 250 µg SC every other day	Placebo	65		3	6.5		0	0	0.5			Y	2	PMS	939	317	308	625	3	317	549.06	46.1		14.6		5.2		66					0.4	0.4		1.5		31.8471	1.5
I8c	NASPMS		2004	1995		Placebo		65		3	6.5		0	0	0.5			Y	2	PMS		308			3	308	533.472	47.6		14.6		5.1		60					0.4	0.4		1.5		31.8471	1.5
I9	ADVANCE	NCT00906399	2014		2012	Interferon beta-1a pegylated (Plegridy), 125 µg SC once every 2 weeks	Placebo	65		0	5		1	0		At least 2 relapses in 3 years and at least 1 in preceding 12mo		Y	1	RRMS	1512	512	500	1012	0.920547	512	491.239	36.9	9.8	6.9	6.6	2.47	1.26	71					1.6		35	1.2	3.4	35	1.2			0.2
I9c	ADVANCE	NCT00906399	2014		2012	Placebo		65		0	5		1	0		At least 2 relapses in 3 years and at least 1 in preceding 12mo		Y	1	RRMS		500			0.9	500	474.342	36.3	9.7	6.3	6.3	2.44	1.18	72					1.6		41	1.6	3.8	41	1.6			1.4
Ib1	SPRINT-MS	NCT01982942	2018			Ibudilast (up to 100mg daily)	Placebo	65		3	6.5		0	0	0.25	Concurrent Th w IFNb or GA allowed		Y	2,3	PMS	244	121	123		1.8	121	162.339	55	8	9		6		52	9.93		43.41	14.62
Ib1c	SPRINT-MS	NCT01982942	2018			Placebo		65		3	6.5		0	0	0.25	Concurrent Th w IFNb or GA allowed		Y	2,3	PMS		123			1.8	123	165.022	57	7	11		6		55	9.35		41.67	14.04
L1	ALLEGRO	NCT00509145	2012	2007	2008	Laquinimod (0.6 mg once daily)	Placebo	55		0	5.5		1	1		Can have 1 relapse between 12-24mo before randomization if they also had at least 1 CEL in year preceding randomization		Y	1	RRMS	1106	550	556	1106	2	550	777.817	38.9	9.2	8.7	6.9	2.6	1.3	71.1					1.2			1.7	3.9	36.0934	1.7
L1c	ALLEGRO	NCT00509145	2012	2007	2008	Placebo		55		0	5.5		1	1		Can have 1 relapse between 12-24mo before randomization if they also had at least 1 CEL in year preceding randomization		Y	1	RRMS		556			2	556	786.303	38.5	9.1	8.7	6.7	2.6	1.3	66.2					1.3			2	5.7	42.4628	2
M1	MIMS		2002	1993	1997	Mitoxantrone (12 mg/m2 every 3 months)	Placebo	55		3	6		0	0	0.67	All previous DMTs excluded - patients were treatment naïve		n	2	PMS	194	60	64	124	2	60	84.8528	39.94	6.85			4.45	1.05	53					1.27
M1c	MIMS		2002	1993	1997	Placebo		55		3	6		0	0	0.67	All previous DMTs excluded - patients were treatment naïve		n	2	PMS		64			2	64	90.5097	40.02	7.88			4.69	0.97	52					1.31
Ma1-1	AB07002 (Masitinib)	NCT01433497	2022	2011	2017	Masitinib 4.5 mg/kg/d	Placebo	75		2	6		0	0	0.5	SPMS patients must have no exacerbation in 2 preceding years; EDSS progression by min 1 point over 2 preceding yers		n	2,3	PMS	300	199	101	300	1.8	199	266.987	49.8	9.63	14	9.14	5.2	1.07	55.5	22.8	31.52
Ma1-1c	AB07002 (Masitinib)	NCT01433497	2022	2011	2017	Placebo		75		2	6		0	0	0.5	SPMS patients must have no exacerbation in 2 preceding years; EDSS progression by min 1 point over 2 preceding yers		n	2,3	PMS		101			1.8	101	135.506	49.7	10.19	12.6	7.96	5.1	1.06	53.5	22.7	37.91
Ma1-2	AB07002 (Masitinib)	NCT01433497	2022	2011	2017	Masitinib 6 mg/kg/d	Placebo	75		2	6		0	0	0.5	SPMS patients must have no exacerbation in 2 preceding years; EDSS progression by min 1 point over 2 preceding yers		n	2,3	PMS	310	203	107	310	1.8	203	272.353	48.6	10.1	14.2	9.96	5.5	0.95	60.1	19.2	24.18
Ma1-2c	AB07002 (Masitinib)	NCT01433497	2022	2011	2017	Placebo		75		2	6		0	0	0.5	SPMS patients must have no exacerbation in 2 preceding years; EDSS progression by min 1 point over 2 preceding yers		n	2,3	PMS		107			1.8	107	143.556	48.8	9.68	12.5	8.81	5.5	1.01	60.7	18.8	24.07
N1	AFFIRM	NCT00027300	2006	2001	2004	Natalizumab (300 mg IV every 4 weeks)	Placebo	50		0	5		1	0				Y	1	RRMS	942	627	315	942	2	627	886.712	35.6	8.5	5		2.3	1.2	72					1.53	0.91	51	2.2	4.7	51	2.2		4	0.1	1.3
N1c	AFFIRM	NCT00027300	2006	2001	2004	Placebo		50		0	5		1	0				Y	1	RRMS		315			2	315	445.477	36.7	7.8	6		2.3	1.2	67					1.5	0.77	46	2	4.8	46	2		32	1.3	3.2
N2	SENTINEL	NCT00030966	2006	2002	2005	Natalizumab (300 mg IV every 4 weeks) + IFN-beta-1a (Avonex)	IFNb	55		0	5		1	0		Careful! This is combination ogf Natalizumab +IFNb, not Natalizumab against IFNb; all patients MUST have been on IFNb for at least 12mo and MUST have had at least 1 relapse during preceding 12mo - trial selected IFNb nonresponders!!!	100	Y	1	RRMS	1171	589	582	1171	2	589	832.972	38.8	7.7			2.4	1.1	75					1.44		33	0.9	2.5	33	0.9
N2-Ac	SENTINEL	NCT00030966	2006	2002	2005	Interferon beta-1a (Avonex), 30 µg IM once weekly		55		0	5		1	0		Careful! This is combination ogf Natalizumab +IFNb, not Natalizumab against IFNb; all patients MUST have been on IFNb for at least 12mo and MUST have had at least 1 relapse during preceding 12mo - trial selected IFNb nonresponders!!!	100	Y	1	RRMS		582			2	582	823.072	39.1	7.6			2.5	1.1	72					1.49		36	0.9	1.9	36	0.9
N3	ASCEND	NCT01416181	2018	2011	2015	Natalizumab (300 mg IV every 4 weeks)	Placebo	58		3	6.5		0	0		Also had to have MSSS>=4 and SPMS duration>=2y		Y	2	PMS	887	439	448	887	1.84109	439	595.666	47.3	7.4	16.8	7.6	6		62		11.2					22			22	1.0362
N3c	ASCEND	NCT01416181	2018	2011	2015	Placebo		58		3	6.5		0	0		Also had to have MSSS>=4 and SPMS duration>=2y		Y	2	PMS		448			1.8	448	601.055	47.2	7.8	16.2	7.8	6		63		11.2					26			26	1.2246
N4-1	ANTELOPE	NCT04115488	2023			Natalizumab (300 mg IV every 4 weeks)		60		0	5		1	0		Did not report efficacy on disability progression & was less than 1 year, so we only use it for baseline characteristics		n	1	RRMS	133	133		0	0.5	133	94.0452	36.6	9.7			3.2	1.2	58.6					1.4	0.6	45.9			45.9	2.16189
N4-2	ANTELOPE	NCT04115488	2023			Natalizumab (300 mg IV every 4 weeks) Biosimilar		60		0	5		1	0		Did not report efficacy on disability progression & was less than 1 year, so we only use it for baseline characteristics		n	1	RRMS		131			0.5	131	92.631	36.8	9.1			3.4	1.1	64.1					1.4	0.7	48.1			48.1	2.26551
O1	OPERA I	NCT01247324	2016	2011	2013	Ocrelizumab (600 mg IV every 24 weeks)	IFNb	55		0	5.5		1	0		Previous th w B cell depleting agent excluded, but previous therapy with any IFNb not excluded & ~20% had hx of IFNb th; also ocrelizumab pt had signif higher infusion-related reactions, which could have unblinded them	19.9	Y	1	RRMS	821	366	411	821	1.84109	366	496.614	37.1	9.3	6.74	6.37	2.84	1.24	65.9					1.31	0.65	42.5			42.5	2.00175
O1-Ac	OPERA I	NCT01247324	2016	2011	2013	Interferon beta-1a (Rebif), 44 µg SC 3 times/week		55		0	5.5		1	0		Previous th w B cell depleting agent excluded, but previous therapy with any IFNb not excluded & ~20% had hx of IFNb th; also ocrelizumab pt had signif higher infusion-related reactions, which could have unblinded them	21	Y	1	RRMS		411			1.84109	411	557.673	36.9	9.3	6.25	5.98	2.75	1.29	66.2					1.33	0.64	38.1			38.1	1.79451
O2	OPERA II	NCT01412333	2016	2011	2013	Ocrelizumab (600 mg IV every 24 weeks)	IFNb	55		0	5.5		1	0		Previous th w B cell depleting agent excluded, but previous therapy with any IFNb not excluded & ~20% had hx of IFNb th; also ocrelizumab pt had signif higher infusion-related reactions, which could have unblinded them	19.2	Y	1	RRMS	835	320	418	835	1.84109	320	434.198	37.2	9.1	6.72	6.1	2.78	1.3	65					1.32	0.69	39			39	1.8369
O2-Ac	OPERA II	NCT01412333	2016	2011	2013	Interferon beta-1a (Rebif), 44 µg SC 3 times/week		55		0	5.5		1	0		Previous th w B cell depleting agent excluded, but previous therapy with any IFNb not excluded & ~20% had hx of IFNb th; also ocrelizumab pt had signif higher infusion-related reactions, which could have unblinded them	18	Y	1	RRMS		418			1.84109	418	567.171	37.4	9	6.68	6.13	2.84	1.38	67					1.34	0.73	41.4			41.4	1.94994
O3	ORATORIO	NCT01194570	2016	2011	2012	Ocrelizumab (600 mg IV every 24 weeks)	Placebo	55	15	3	6.5		0	0		At least 2 on pyramidalFunctional Systems Scale; hd to have elevated IgG index or OCB; revious th w immunosuppressive or B cell depleting agents excluded. Comp to placebo, ocrelizumab had 3 deaths possibly-related to th: pneumonia,, pancreatic ca and aspiration pneumonia!!!		Y	3	PMS	732	487	244	731	2.85	487	822.151	44.7	7.9	6.7	4	4.7	1.2	48.6					0		27.5			27.5	1.29525
O3c	ORATORIO	NCT01194570	2016	2011	2012	Placebo		55	15	3	6.5		0	0		At least 2 on pyramidalFunctional Systems Scale; hd to have elevated IgG index or OCB; revious th w immunosuppressive or B cell depleting agents excluded		Y	3	PMS		244			2.85	244	411.919	44.4	8.3	6.1	3.6	4.7	1.2	50.8					0		24.7			24.7	1.16337
Of1	ASCLEPIOS I	NCT02792218	2020	2016	2018	Ofatumumab (20mg sq q4w; after loading)	Teriflunamide	55		0	5.5		1	1		While SPMS with activity was allowed, it represented less than 6% of patients in final cohort; CEL was required if relapses happened before 1 year; for B cell depleting th the wash-out was 2 years, for teriflunamide, 3.5 mo!	1.7	Y	1	RRMS	927	465	462	927	2	465	657.609	38.9	8.8	8.36	6.84	2.97	1.36	68.4					1.2	0.6	37.4	1.7	4.9	37.4	1.7
Of1-Ac	ASCLEPIOS I	NCT02792218	2020	2016	2018	Teriflunamide (14mg daily)		55		0	5.5		1	1		While SPMS with activity was allowed, it represented less than 6% of patients in final cohort; CEL was required if relapses happened before 1 year; for B cell depleting th the wash-out was 2 years, for teriflunamide, 3.5 mo!	1.3	Y	1	RRMS		462			2	462	653.367	37.8	9	8.18	7.21	2.94	1.36	68.6					1.3	0.7	36.6	1.2	2.6	36.6	1.2
Of2	ASCLEPIOS II	NCT02792231	2020	2016	2018	Ofatumumab (20mg sq q4w; after loading)	Teriflunamide	55		0	5.5		1	1		While SPMS with activity was allowed, it represented less than 6% of patients in final cohort; CEL was required if relapses happened before 1 year; for B cell depleting th the wash-out was 2 years, for teriflunamide, 3.5 mo!	2.7	Y	1	RRMS	955	481	474	955	2	481	680.237	38	9.3	8.2	7.4	2.9	1.34	66.3					1.3	0.7	43.9	1.6	4.1	43.9	1.6
Of2-Ac	ASCLEPIOS II	NCT02792231	2020	2016	2018	Teriflunamide (14mg daily)		55		0	5.5		1	1		While SPMS with activity was allowed, it represented less than 6% of patients in final cohort; CEL was required if relapses happened before 1 year; for B cell depleting th the wash-out was 2 years, for teriflunamide, 3.5 mo!	2.1	Y	1	RRMS		474			2	474	670.337	38.2	9.5	8.19	7.38	2.86	1.37	67.3					1.3	0.7	38.6	1.5	4.1	38.6	1.5
Oz1-1	RADIANCE	NCT02047734	2019	2013	2015	Ozanimod 0.5mg/day	IFNb	55		0	5		1	1		If a relapse was in previous 2 years, then the patient must have had at least 1 CEL in preceding year; while active SPMS was allowed, it represented <2% of final cohort; >85% of patients were from Eastern Europe and 29% were previously treated (likely with IFNb because ozanimod benefit resided in patients who were previously treated with DMT, but not in patients who were not (Fig 2). Also, there …	29	Y	1	RRMS	1313	439	441		2	439	620.84	35.4	8.8	6.2	5.55	2.5	1.17	65.4					1.4	0.64		1.8	3.62	38.2166	1.8
Oz1-2	RADIANCE	NCT02047734	2019	2013	2015	Ozanimod 1mg/day	IFNb	55		0	5		1	1		If a relapse was in previous 2 years, then the patient must have had at least 1 CEL in preceding year; while active SPMS was allowed, it represented <2% of final cohort; >85% of patients were from Eastern Europe and 29% were previously treated (likely with IFNb because ozanimod benefit resided in patients who were previously treated with DMT, but not in patients who were not (Fig 2). Also, there …	29	Y	1	RRMS		433	441	1769	2	433	612.354	36	8.9	6.9	6.2	2.6	1.15	67.2					1.3	0.56		1.6	3.78	33.9703	1.6
Oz1-Ac	RADIANCE	NCT02047734	2019	2013	2015	Interferon beta-1a (Avonex), 30 µg IM once weekly		55		0	5		1	1		If a relapse was in previous 2 years, then the patient must have had at least 1 CEL in preceding year; while active SPMS was allowed, it represented <2% of final cohort; >85% of patients were from Eastern Europe and 29% were previously treated (likely with IFNb because ozanimod benefit resided in patients who were previously treated with DMT, but not in patients who were not (Fig 2)		Y	1	RRMS		441			2	441	623.668	35.1	9.1	6.4	6.07	2.5	1.16	68.9					1.3	0.58		1.8	3.54	38.2166	1.8
Oz2-1	SUNBEAM	NCT02294058	2019	2014	2015	Ozanimod 0.5mg/day	IFNb	55		0	5		1	1		If a relapse was in previous 2 years, then the patient must have had at least 1 CEL in preceding year; while active SPMS was allowed, it represented <2% of final cohort; >85% of patients were from Eastern Europe and 29% were previously treated (likely with IFNb because ozanimod benefit resided in patients who were previously treated with DMT, but not in patients who were not (Fig 2). Also, there …	29	Y	1	RRMS	1346	451	448		1	451	451	36	9.4	7.2	6.3	2.7	1.1	69					1.7	0.8		1.6	3	33.9703	1.6		31.7	0.29
Oz2-2	SUNBEAM	NCT02294058	2019	2014	2015	Ozanimod 1mg/day	IFNb	55		0	5		1	1		If a relapse was in previous 2 years, then the patient must have had at least 1 CEL in preceding year; while active SPMS was allowed, it represented <2% of final cohort; >85% of patients were from Eastern Europe and 29% were previously treated (likely with IFNb because ozanimod benefit resided in patients who were previously treated with DMT, but not in patients who were not (Fig 2). Also, there …	29	Y	1	RRMS		447	448	0	1	447	447	34.8	9.2	6.9	6.4	2.6	1.2	63.3					1.8	0.9		1.8	3.4	38.2166	1.8		25.95	0.16
Oz2-Ac	SUNBEAM	NCT02294058	2019	2014	2015	Interferon beta-1a (Avonex), 30 µg IM once weekly		55		0	5		1	1		If a relapse was in previous 2 years, then the patient must have had at least 1 CEL in preceding year; while active SPMS was allowed, it represented <2% of final cohort; >85% of patients were from Eastern Europe and 29% were previously treated (likely with IFNb because ozanimod benefit resided in patients who were previously treated with DMT, but not in patients who were not (Fig 2)		Y	1	RRMS		448			1	448	448	35.9	9.1	6.9	5.9	2.6	1.1	67					1.7	3.2		1.7	3.2	36.0934	1.7		36.83	0.43
P1	OPTIMUM	NCT02425644	2021	2015	2019	Ponesimod 20mg/d	Teriflunamide	55		0	5.5		1	1		CEL is necessary if relapses (min2) occurred 12-24mo before randomization; Teriflunamide and all S1P inhibitors were excluded from prior treatments	0	y	1	RRMS	1133	567	566		2	567	801.859	36.7	8.74	7.63	6.78	2.57	1.17	64							39.9			39.9	1.87929
P1-Ac	OPTIMUM	NCT02425644	2021	2015	2019	Teriflunamide (14mg daily)		55		0	5.5		1	1		CEL is necessary if relapses (min2) occurred 12-24mo before randomization; Teriflunamide and all S1P inhibitors were excluded from prior treatments	0	y	1	RRMS		566			2	566	800.445	36.8	8.74	7.65	6.78	2.56	1.23	65.7							45.4			45.4	2.13834
R1	OLYMPUS	NCT00087529	2009	2004	2007	Rituximab (1000 mg x 2 doses, every 24 weeks)	Placebo	65		2	6.5		0	0		Patients had to have at least 1 year DD, At least 2 on Functional systems for pyramidal functions and gait, and elevated IgG index or CSF OCB		Y	3	PMS	439	292	147	439	1.8	292	391.759	50.1	9	9.2	6.4	4.8	1.4	47.9	8.35				0		24.1			24.1	1.13511
R1c	OLYMPUS	NCT00087529	2009	2004	2007	Placebo		65		2	6.5		0	0		Patients had to have at least 1 year DD, At least 2 on Functional systems for pyramidal functions and gait, and elevated IgG index or CSF OCB		Y	3	PMS		147			1.8	147	197.221	49.6	8.7	9	6.8	4.7	1.4	55.1	7.38				0		25.2			25.2	1.18692
R2	RIFUND-MS	NCT02746744	2022	2016	2018	Rituximab (1000 mg x 1, then 500mg q 6m)	Dimethyl fumarate	50	10	0	5.5		1	1		Treatment naïve or only exposed to IFNb or GA; relapse OR CEL	0	n (only for NEDA3)	1	RRMS	195	98	97		2	98	138.593	33.5	7.7	1.6	3.2	1.6	1.2	68							43			43	2.0253
R2-Ac	RIFUND-MS	NCT02746744	2022	2016	2018	Dimethyl fumarate (240 mg twice daily)		50	10	0	5.5		1	1		Treatment naïve or only exposed to IFNb or GA; relapse OR CEL	0	n (only for NEDA3)	1	RRMS		97			2	97	137.179	33.4	7.7	1.8	2.6	1.7	1	65							34			34	1.6014
S1	EXPAND	NCT01665144	2018	2013	2015	Siponimod (2 mg daily)	Placebo	60		3	6.5		0	0	0.67	Either EDSS progression >=1 for people with EDSS<6 or 0.5 forEDSS >=6		Y	2	PMS	1645	1099	546	1363	2	1099	1554.22	48	1.8	17.1	8.4	5.4	1.1	61					0.2	0.5	21			21	0.9891
S1c	EXPAND	NCT01665144	2018	2013	2015	Placebo		60		3	6.5		0	0	0.67	Either EDSS progression >=1 for people with EDSS<6 or 0.5 forEDSS >=6		Y	2	PMS		546			2	546	772.161	48.1	7.9	16.2	8.2	5.4	1	59					0.3	0.6	21			21	0.9891
T1	TEMSO	NCT00134563	2011	2004	2008	Teriflunomide (14mg/day)	Placebo	55		0	5.5		0	1		Although SPMS was allowed, less than 5% of recruited patients were SPMS		Y	1	RRMS	1088	358	363	539.5	2	358	506.288	37.8	8.2	8.7	6.7	2.67	1.24	71					1.3	0.7	35.2	1.81	5.17	35.2	1.81
T1c	TEMSO	NCT00134563	2011	2004	2008	Placebo		55		0	5.5		0	1		Although SPMS was allowed, less than 5% of recruited patients were SPMS		Y	1	RRMS	1088	363			2	363	513.36	38.4	9	8.6	7.1	2.68	1.34	75.8					1.4	0.7	38.2	1.66	3.55	38.2	1.66
T2	TOWER	NCT00751881	2014	2008	2011	Teriflunomide (14 mg daily)	Placebo	55		0	5.5		0	1		Early entry into a subsequent 96-week open-label extension		Y	1	RRMS	1169	407	388	601	2	407	575.585	38.2	9.4	8.18	6.73	2.71	1.35	69					1.4	0.7
T2c	TOWER	NCT00751881	2014	2008	2011	Placebo		55		0	5.5		0	1		Early entry into a subsequent 96-week open-label extension		Y	1	RRMS		288			2	288	407.294	38.1	9.1	7.64	6.7	2.69	1.36	70					1.4	0.8
T3	TERIKIDS	NCT02201108	2021	2014	2019	Teriflunomide (equivalent to 14 mg daily)	Placebo	17		0	5		0	1		Min age 10 years		Y	1	RRMS	166	109	57		1.8	109	146.239	14.6	2	2.4	2.1	1.4	1.8	66			49.5	13.4	1.6	0.7	53	3.9	7.5	53	3.9
T3c	TERIKIDS	NCT02201108	2021	2014	2019	Placebo		17		0	5		0	1		Min age 10 years		Y	1	RRMS		57			1.8	57	76.4735	14.7	2.1	2.3	2.2	1.4	1.7	68			48.3	13.5	1.4	0.7	54	3.9	7.7	54	3.9
To1	Tolebrutinib Ph2b	NCT03889639	2021			Tolebrutinib 60mg	Placebo	55		0	5.5		1	0		only CELs-used for baseline; due to inclusion criteria, almost 100% RRMS		n	1, 2	RRMS	98	32		0	0.3	32	0	37				2.7	1.2	75					1.2	0.4	47	2.1	4.9	47	2.1			0.13
To1c	Tolebrutinib Ph2b	NCT03889639	2021			Placebo		55			5.5		1	0		only CELs-used for baseline; due to inclusion criteria, almost 100% RRMS		n	1, 2	RRMS		66			0.3	66	36.1497	36				2.6	1.1	70					1.2	0.6	38	2.2	5.9	38	2.2			1.03
U1	ULTIMATE I (+II)	NCT03277261	2022	2017	2018	Ublituximab 150mg IV D1, 450mg IV d15,Wk24,48,72	Teriflunamide	55		0	5.5		0.67	1	0	Either relapse in last year or relapse in preceding 2 years but CEL in last year; SPM allowed but represented <2% of patients; Ublituximab had signif higher infusion reactions which could have unblinded the patients	0	Y	1	RRMS	545	271	274		1.8	271	363.585	36.2	8.2	7.5	6.5	3	1.2	61.3							43.3	2.3	5.5	43.3	2.3
U1-Ac	ULTIMATE I	NCT03277261	2022	2017	2018	Teriflunamide (14mg daily)		55		0	5.5		0.67	1	0	Either relapse in last year or relapse in preceding 2 years but CEL in last year; SPM allowed but represented <2% of patients		Y	1	RRMS		274			1.8	274	367.61	37	9.6	6.8	5.9	2.9	1.2	65.3							42.6	1.6	3.7	42.6	1.6
U2	ULTIMATE II	NCT03277248	2022	2017	2018	Ublituximab 150mg IV D1, 450mg IV d15,Wk24,48,72		55		0	5.5		0.67	1	0	Either relapse in last year or relapse in preceding 2 years but CEL in last year; SPM allowed but represented <2% of patients		n	1	RRMS	544	272	272		1.8	272	364.926	34.5	8.8	7.3	6.5	2.8	1.3	65.4							51.8	2.6	5.8	51.8	2.6
U2-Ac	ULTIMATE II	NCT03277248	2022	2017	2018	Teriflunamide (14mg daily)		55		0	5.5		0.67	1	0	Either relapse in last year or relapse in preceding 2 years but CEL in last year; SPM allowed but represented <2% of patients		n	1	RRMS		272			1.8	272	364.926	36.2	9	7.4	6.3	3	1.2	64.7							50	2.5	5.5	50	2.5
[truncated: 68 more columns]

## Sheet: s2
s2: Predicting mean age of recruited population from trial I/E criteria
ms.master_file_04302024					where Experimental_arm = "Placebo";
%let yy=Age_at_baseline_years_mean;						Max_age_y_
%let xx=Max_age_y_;		excluded max_age_y				Min_EDSS
%let cov=Year_published_0						Max_EDSS
Max_EDSS						Min_relapses_y
Min_relapses_y						Min_CEL_scan
Min_CEL_scan
;			Exploring covariates: effect of inclusion criteria on recruited population
			Limiting maximum age
•We are comparing column I (Max age) to column AA for each arm separately
•Weight is only # of patients/arm = column V
•Please note that there are additional covariates that may influence the age of recruited population that should be explored in multivariable model:
Year of publication (column D)			Year_published_0			y	column AA			Age_at_baseline_years_mean
•Max EDSS (column L)			Max_EDSS			x	column I (Max age)			Max_age_y_
•Minimum # of relapses/year (column N)			Min_relapses_y
•Minimum CEL/scan (column O)			Min_CEL_scan
														excluding max_age from model
ms.master_file_04302024					where Experimental_arm = "Placebo";									Limiting maximum age
Placebo only		N=35												N=37	Placebo only
Root MSE	41.2813	R-Square	0.8379											Root MSE	55.7134	R-Square	0.7033
Dependent Mean	41.7439	Adj R-Sq	0.8222											Dependent Mean	41.5763	Adj R-Sq	0.6662
Coeff Var	98.8919													Coeff Var	134.003
Parameter Estimates														Parameter Estimates
Variable	Label	DF	Parameter	Standard	t Value	Pr > |t|	Squared	Squared	Variance	95% Confidence Limits				Variable	Label	DF	Parameter	Standard	t Value	Pr > |t|	Squared	Squared	Variance	95% Confidence Limits
			Estimate	Error			Semi-partial	Semi-partial	Inflation								Estimate	Error			Semi-partial	Semi-partial	Inflation
							Corr Type I	Corr Type II													Corr Type I	Corr Type II
Intercept	Intercept	1	-4.06261	6.55333	-0.62	0.5398	.	.	0	-17.4282	9.30299			Intercept	Intercept	1	-412.515	162.287	-2.54	0.0161	.	.	0	-743.083	-81.9461
Max_age_y_	Max age (y)	1	0.44348	0.07667	5.78	<.0001	0.55701	0.17495	1.27165	0.28711	0.59986			Year_published_0		1	0.21642	0.08038	2.69	0.0112	0.05894	0.06722	1.08953	0.05269	0.38015
Max_EDSS	Max EDSS	1	3.75229	0.91292	4.11	0.0003	0.25189	0.08834	1.92592	1.89037	5.6142			Max_EDSS	Max EDSS	1	3.74915	1.19974	3.12	0.0038	0.53966	0.09055	2.07068	1.30536	6.19295
Min_relapses_y	Min relapses/y	1	-2.84711	1.20913	-2.35	0.0251	0.02899	0.02899	1.90734	-5.31314	-0.38108			Min_relapses_y	Min relapses/y	1	-3.36848	1.63199	-2.06	0.0472	0.05242	0.03951	2.00846	-6.69274	-0.04423
														Min_CEL_scan	Min CEL/scan	1	-3.3005	1.39047	-2.37	0.0238	0.05225	0.05225	1.28563	-6.1328	-0.4682
														VarName	Test	Stat	pSign	pValue	skewness	kurtosis
														Residual	Shapiro-Wilk	0.969747		0.4363	0.530399	1.07763
														StudentResidual	Shapiro-Wilk	0.983084		0.8637	0.078492	0.319119
age>18		N=34												age>18		N=36
Root MSE	39.8419	R-Square	0.8323											Root MSE	43.7577	R-Square	0.7976
Dependent Mean	41.9154	Adj R-Sq	0.8155											Dependent Mean	41.7384	Adj R-Sq	0.7715
Coeff Var	95.053													Coeff Var	104.838
Parameter Estimates														Parameter Estimates
Variable	Label	DF	Parameter	Standard	t Value	Pr > |t|	Squared	Squared	Variance	95% Confidence Limits				Variable	Label	DF	Parameter	Standard	t Value	Pr > |t|	Squared	Squared	Variance	95% Confidence Limits
			Estimate	Error			Semi-partial	Semi-partial	Inflation								Estimate	Error			Semi-partial	Semi-partial	Inflation
							Corr Type I	Corr Type II													Corr Type I	Corr Type II
Intercept	Intercept	1	2.88831	7.39808	0.39	0.699	.	.	0	-12.2206	17.9972			Intercept	Intercept	1	-436.514	127.57	-3.42	0.0018	.	.	0	-696.694	-176.333
Max_age_y_	Max age (y)	1	0.34664	0.09129	3.8	0.0007	0.49235	0.0806	1.42987	0.1602	0.53309			Year_published_0		1	0.23075	0.06321	3.65	0.001	0.08985	0.08699	1.08059	0.10183	0.35967
Max_EDSS	Max EDSS	1	3.60763	0.8847	4.08	0.0003	0.292	0.09296	1.92565	1.80083	5.41444			Max_EDSS	Max EDSS	1	3.0215	0.95565	3.16	0.0035	0.56605	0.06526	2.11339	1.07244	4.97056
Min_relapses_y	Min relapses/y	1	-3.66159	1.25061	-2.93	0.0065	0.04792	0.04792	2.17497	-6.21568	-1.1075			Min_relapses_y	Min relapses/y	1	-4.53185	1.30682	-3.47	0.0016	0.09759	0.0785	2.07391	-7.19713	-1.86657
														Min_CEL_scan	Min CEL/scan	1	-2.85137	1.0965	-2.6	0.0141	0.04414	0.04414	1.27933	-5.0877	-0.61504
VarName	Test	Stat	pSign	pValue	skewness	kurtosis
Residual	Shapiro-Wilk	0.969747		0.4363	0.530399	1.07763
StudentResidual	Shapiro-Wilk	0.983084		0.8637	0.078492	0.319119

## Sheet: s3
s3: Effect of publication year on ARR of placebo arms
	•Please restrict column G (Experimental arm) to “Placebo” – under this we’ll perform 2 analyses:
	A.From all trials, please restrict column W (MS type simplified to RRMS). This is the same as restricting column V to type 1
	B.From all trials, please restrict column V (MS type) to 1, 2, and 1,2 (This will give relapse-onset MS, RRMS+SPMS)
	•We are comparing column D (Year trial was published as not all trials list year of initiation) to column CA (Annualized RR)
	•As sensitivity analyses, please restrict column AE (Age at baseline) <18 (=adults)
			D	Year_published
		C	A	Annualized_RR_drug			log
RRMS	N=18													age>18
Annualized_RR_drug														N=17
	Root MSE	3.10424	R-Square	0.7538										Root MSE	3.03518	R-Square	0.7793
	Dependent Mean	0.54218	Adj R-Sq	0.7384										Dependent Mean	0.54231	Adj R-Sq	0.7646
	Coeff Var	572.548												Coeff Var	559.673
	Parameter Estimates													Parameter Estimates
	Variable	Label	DF	Parameter	Standard	t Value	Pr > |t|	Squared	Squared	Variance	95% Confidence Limits			Variable	Label	DF	Parameter	Standard	t Value	Pr > |t|	Squared	Squared	Variance	95% Confidence Limits
				Estimate	Error			Semi-partial	Semi-partial	Inflation							Estimate	Error			Semi-partial	Semi-partial	Inflation
								Corr Type I	Corr Type II												Corr Type I	Corr Type II
	Intercept	Intercept	1	88.5823	12.5789	7.04	<.0001	.	.	0	61.9163	115.248		Intercept	Intercept	1	91.6418	12.5163	7.32	<.0001	.	.	0	64.964	118.32
	Year_published_0		1	-0.04379	0.00626	-7	<.0001	0.7538	0.7538	1	-0.05705	-0.03053		Year_published_0		1	-0.04531	0.00623	-7.28	<.0001	0.77934	0.77934	1	-0.05858	-0.03204
	VarName	Stat	pSign	pValue	skewness	kurtosis
	Residual	0.93092		0.2016	0.581318	1.07011
	StudentResidual	0.981786		0.9665	0.182854	-0.10656
No outlier
log_Annualized_RR_drug
	Root MSE	1.69734	R-Square	0.7563		almost identical
	Dependent Mean	0.41826	Adj R-Sq	0.7411
	Coeff Var	405.808
	Parameter Estimates
	Variable	DF	Parameter	Standard	t Value	Pr > |t|	Squared	Squared	Variance	95% Confidence Limits
			Estimate	Error			Semi-partial	Semi-partial	Inflation
							Corr Type I	Corr Type II
	Intercept	1	48.8871	6.87792	7.11	<.0001	.	.	0	34.3066	63.4676
	Year_published_0	1	-0.02411	0.00342	-7.05	<.0001	0.75632	0.75632	1	-0.03136	-0.01686
RR_SPMS	N=24													N=23
Annualized_RR_drug														Root MSE	4.1422	R-Square	0.6172
	Root MSE	4.12002	R-Square	0.6033										Dependent Mean	0.50005	Adj R-Sq	0.599
	Dependent Mean	0.50028	Adj R-Sq	0.5853										Coeff Var	828.349
	Coeff Var	823.536
														Parameter Estimates
	Parameter Estimates													Variable	Label	DF	Parameter	Standard	t Value	Pr > |t|	Squared	Squared	Variance	95% Confidence Limits
	Variable	Label	DF	Parameter	Standard	t Value	Pr > |t|	Squared	Squared	Variance	95% Confidence Limits						Estimate	Error			Semi-partial	Semi-partial	Inflation
				Estimate	Error			Semi-partial	Semi-partial	Inflation											Corr Type I	Corr Type II
								Corr Type I	Corr Type II					Intercept	Intercept	1	71.7601	12.2464	5.86	<.0001	.	.	0	46.2924	97.2279
	Intercept	Intercept	1	70.2679	12.062	5.83	<.0001	.	.	0	45.2528	95.2831		Year_published_0		1	-0.03545	0.00609	-5.82	<.0001	0.61721	0.61721	1	-0.04812	-0.02278
	Year_published_0		1	-0.03471	0.006	-5.78	<.0001	0.60329	0.60329	1	-0.04715	-0.02226
	VarName	Stat	pSign	pValue	skewness	kurtosis
	Residual	0.965854		0.5666	0.453843	1.42725
	StudentResidual	0.952688		0.3095	-0.578189	1.4348
No outlier

## Sheet: s4
s4: Effect of publication year on A-CDP of placebo arms
	•Please restrict column G (Experimental arm) to “Placebo” – under this we’ll perform 2 analyses:
	A.From all trials, please restrict column W (MS type simplified to RRMS). This is the same as restricting column V to type 1
	B.From all trials, please restrict column V (MS type) to 1, 2, and 1,2 (This will give relapse-onset MS, RRMS+SPMS)
	•We are comparing column D (Year trial was published as not all trials list year of initiation) to column CN (YEARLY EDSS-based CDP in active drug)
	•As sensitivity analyses, please restrict column AE (Age at baseline) <18 (=adults)
		D	Year_published
	C	N	YEARLY_EDSS_based_CDP_in_active_
														Age>18
RRMS
	N=16													N=15
	Root MSE	61.9452	R-Square	0.3585										Root MSE	63.7508	R-Square	0.3687
	Dependent Mean	12.0804	Adj R-Sq	0.3126										Dependent Mean	12.0889	Adj R-Sq	0.3202
	Coeff Var	512.775												Coeff Var	527.352
	Parameter Estimates													Parameter Estimates
	Variable	Label	DF	Parameter	Standard	t Value	Pr > |t|	Squared	Squared	Variance	95% Confidence Limits			Variable	Label	DF	Parameter	Standard	t Value	Pr > |t|	Squared	Squared	Variance	95% Confidence Limits
				Estimate	Error			Semi-partial	Semi-partial	Inflation							Estimate	Error			Semi-partial	Semi-partial	Inflation
								Corr Type I	Corr Type II												Corr Type I	Corr Type II
	Intercept	Intercept	1	748.445	263.288	2.84	0.013	.	.	0	183.749	1313.14		Intercept	Intercept	1	774.842	276.793	2.8	0.015	.	.	0	176.867	1372.82
	Year_published_0		1	-0.36635	0.13099	-2.8	0.0143	0.35845	0.35845	1	-0.64729	-0.08541		Year_published_0		1	-0.3795	0.13772	-2.76	0.0164	0.36874	0.36874	1	-0.67702	-0.08199
	VarName	Stat	pSign	pValue	skewness	kurtosis
	Residual	0.91231		0.1268	-0.371801	-1.35198
	StudentResidual	0.936129		0.3043	-0.418374	-0.851666
No outlier
														N=22
RR_SPMS	N=23													Root MSE	92.1272	R-Square	0.466
	Root MSE	90.1692	R-Square	0.4637										Dependent Mean	13.869	Adj R-Sq	0.4393
	Dependent Mean	13.8495	Adj R-Sq	0.4381										Coeff Var	664.267
	Coeff Var	651.064
														Parameter Estimates
	Parameter Estimates													Variable	Label	DF	Parameter	Standard	t Value	Pr > |t|	Squared	Squared	Variance	95% Confidence Limits
	Variable	Label	DF	Parameter	Standard	t Value	Pr > |t|	Squared	Squared	Variance	95% Confidence Limits						Estimate	Error			Semi-partial	Semi-partial	Inflation
				Estimate	Error			Semi-partial	Semi-partial	Inflation											Corr Type I	Corr Type II
								Corr Type I	Corr Type II					Intercept	Intercept	1	1029.49	243.109	4.23	0.0004	.	.	0	522.375	1536.61
	Intercept	Intercept	1	1018.06	235.679	4.32	0.0003	.	.	0	527.938	1508.18		Year_published_0		1	-0.50558	0.12102	-4.18	0.0005	0.466	0.466	1	-0.75802	-0.25314
	Year_published_0		1	-0.49987	0.11732	-4.26	0.0003	0.46368	0.46368	1	-0.74384	-0.2559
	VarName	Stat	pSign	pValue	skewness	kurtosis
	Residual	0.958773		0.439	0.682491	1.36181
	StudentResidual	0.896988		0.0219	1.26794	2.36071
	Trial	Dependent	DepVar	PredictedValue	StudentResidual
	Cyclosporine PMS	YEARLY_EDSS_based_CDP_in_active_	35.3	23.3104	3.072
Outlier excluded														N=21
	N=22													Root MSE	70.2602	R-Square	0.2927
	Root MSE	68.5672	R-Square	0.292										Dependent Mean	12.9805	Adj R-Sq	0.2555
	Dependent Mean	12.9674	Adj R-Sq	0.2566										Coeff Var	541.274
	Coeff Var	528.765
														Parameter Estimates
	Parameter Estimates													Variable	Label	DF	Parameter	Standard	t Value	Pr > |t|	Squared	Squared	Variance	95% Confidence Limits
	Variable	Label	DF	Parameter	Standard	t Value	Pr > |t|	Squared	Squared	Variance	95% Confidence Limits						Estimate	Error			Semi-partial	Semi-partial	Inflation
				Estimate	Error			Semi-partial	Semi-partial	Inflation											Corr Type I	Corr Type II
								Corr Type I	Corr Type II					Intercept	Intercept	1	612.36	213.737	2.87	0.0099	.	.	0	165.003	1059.72
	Intercept	Intercept	1	605.44	206.285	2.93	0.0082	.	.	0	175.138	1035.74		Year_published_0		1	-0.29826	0.10636	-2.8	0.0113	0.29274	0.29274	1	-0.52086	-0.07565
	Year_published_0		1	-0.29481	0.10264	-2.87	0.0094	0.29201	0.29201	1	-0.50892	-0.08069
	VarName	Stat	pSign	pValue	skewness	kurtosis
	Residual	0.961758		0.5256	0.009651	-0.981859
	StudentResidual	0.978171		0.8852	0.138551	0.538004

## Sheet: s5
s5: Effect of age on baseline CEL#
S7	previous analysis		%let datafile=ms.analysis_I_treatment;								arm_2	N Obs	Variable	Label			N	Mean	Std Dev	Median	Minimum	Maximum	Kurtosis	Skewness
%let yy=Baseline_CEL_subjects_;			as	Baseline_CEL_Mean							Placebo	32	Measured_Imputed_baseline_CEL_2	Measured + Imputed baseline CEL# CEL# = 0.0471*CEL% (R2=0.8922)			21	1.643	0.808	1.573	0.283	3.9	2.085	0.875
%let xx=Age_at_baseline_years_mean;			av	Measured_Imputed_baseline_CEL_2									Baseline_CEL_Mean				15	1.872	0.819	1.66	0.3	3.9	2.154	0.722
%let cov=Min_relapses_y													Baseline_CEL_subjects_	Baseline CEL+ (% subjects)			17	34.159	13.541	36	6	54	-0.271	-0.431
Min_CEL_scan													Age_at_baseline_years_mean	Age at baseline (years) mean			32	41.039	7.365	39.26	14.7	52.8	3.939	-1.147
;													Min_relapses_y				32	0.459	0.5	0	0	1	-2.084	0.16
					RRMS								Min_CEL_scan				32	0.25	0.44	0	0	1	-0.57	1.212
•We are comparing column AA (Age at baseline) to column AM (Baseline CEL+ (% subjects)											Treatment	52	Measured_Imputed_baseline_CEL_2	Measured + Imputed baseline CEL# CEL# = 0.0471*CEL% (R2=0.8922)			19	1.63	0.894	1.5	0.236	3.9	1.358	0.927
•Weight is n= # of patients/arm = column V													Baseline_CEL_Mean				30	1.974	0.845	1.772	0.3	4.354	1.653	0.927
•The covariates are:													Baseline_CEL_subjects_	Baseline CEL+ (% subjects)			33	38.171	11.15	39.99	5	53	1.504	-1.142
•Column O (Min CEL/scan)			N	Min_relapses_y									Age_at_baseline_years_mean	Age at baseline (years) mean			52	38.78	7.236	37.357	14.6	52.6	3.269	-0.794
•Column N (Min relapses/scan)			O	Min_CEL_scan									Min_relapses_y				52	0.656	0.467	1	0	1	-1.514	-0.7
													Min_CEL_scan				52	0.365	0.486	0	0	1	-1.737	0.576
%let xx=Age_at_baseline_years_mean;
%let cov=Min_relapses_y
Min_CEL_scan													placebo
Measured + Imputed baseline CEL# CEL# = 0.0471*CEL% (R2=0.8922)													Baseline_CEL_Mean
placebo	N=21												N=15
Root MSE	8.55321	R-Square	0.5518										Root MSE	9.95446	R-Square	0.4277
Dependent Mean	1.50929	Adj R-Sq	0.5282										Dependent Mean	1.67875	Adj R-Sq	0.3837
Coeff Var	566.705												Coeff Var	592.968
Parameter Estimates													Parameter Estimates
Variable	Label	DF	Parameter	Standard	t Value	Pr > |t|	Squared	Squared	Variance	95% Confidence Limits			Variable	Label	DF	Parameter	Standard	t Value	Pr > |t|	Squared	Squared	Variance	95% Confidence Limits
			Estimate	Error			Semi-partial	Semi-partial	Inflation							Estimate	Error			Semi-partial	Semi-partial	Inflation
							Corr Type I	Corr Type II												Corr Type I	Corr Type II
Intercept	Intercept	1	5.02869	0.7344	6.85	<.0001	.	.	0	3.49157	6.56582		Intercept	Intercept	1	5.31344	1.17399	4.53	0.0006	.	.	0	2.77718	7.8497
Age_at_baseline_years_mean	Age at baseline (years) mean	1	-0.08535	0.01765	-4.84	0.0001	0.5518	0.5518	1	-0.12228	-0.04841		Age_at_baseline_years_mean	Age at baseline (years) mean	1	-0.09253	0.02968	-3.12	0.0082	0.42775	0.42775	1	-0.15666	-0.0284
Treatment	N=19
													Treatment
Root MSE	9.09204	R-Square	0.6016										30
Dependent Mean	1.47498	Adj R-Sq	0.5782										Root MSE	16.2616	R-Square	0.1692
Coeff Var	616.418												Dependent Mean	1.84786	Adj R-Sq	0.1396
													Coeff Var	880.026
Parameter Estimates
Variable	Label	DF	Parameter	Standard	t Value	Pr > |t|	Squared	Squared	Variance	95% Confidence Limits			Parameter Estimates
			Estimate	Error			Semi-partial	Semi-partial	Inflation				Variable	Label	DF	Parameter	Standard	t Value	Pr > |t|	Squared	Squared	Variance	95% Confidence Limits
							Corr Type I	Corr Type II								Estimate	Error			Semi-partial	Semi-partial	Inflation
Intercept	Intercept	1	4.88182	0.67971	7.18	<.0001	.	.	0	3.44776	6.31587									Corr Type I	Corr Type II
Age_at_baseline_years_mean	Age at baseline (years) mean	1	-0.08217	0.01622	-5.07	<.0001	0.60164	0.60164	1	-0.11638	-0.04795		Intercept	Intercept	1	4.59135	1.15447	3.98	0.0004	.	.	0	2.22653	6.95617
													Age_at_baseline_years_mean	Age at baseline (years) mean	1	-0.07453	0.03121	-2.39	0.0239	0.16924	0.16924	1	-0.13846	-0.01061
VarName	arm_2	Test	Stat	pSign	pValue	skewness	kurtosis
Residual	Placebo	Shapiro-Wilk	0.963209		0.583	0.638329	0.132989
StudentResidual	Placebo	Shapiro-Wilk	0.970097		0.7352	0.543812	0.331386
Residual	Treatment	Shapiro-Wilk	0.910569		0.0758	0.989493	1.3799
StudentResidual	Treatment	Shapiro-Wilk	0.958885		0.5506	0.45386	0.542833

## Sheet: s6
s6: Effect of age on baseline ARR
Slide 10	%let yy=Baseline_RR_Mean;					Variable	N	Mean	Median	Std Dev	Minimum	Maximum	Kurtosis	Skewness
	%let xx=Age_at_baseline_years_mean;					Baseline_RR_Mean	18	1.25	1.33	0.39	0.2	1.73	3.14	-1.78
	%let cov=					Age_at_baseline_years_mean	52	38.78	37.36	7.24	14.6	52.6	3.27	-0.79
	Min_CEL_scan					Min_CEL_scan	52	0.37	0	0.49	0	1	-1.74	0.58
	Min_relapses_y					Min_relapses_y	52	0.66	1	0.47	0	1	-1.51	-0.7
	Year_published					Year_published_0	52	2011.94	2013	7.47	1995	2022	-0.21	-0.71
•Left plot restricts column T = 1 and 2, right plot further restricts column AA <18 (adults)									T	Type_of_MS		1 & 2
•We are comparing column AA (Age at baseline) to column AK (Baseline RR)								x	AA	Age_at_baseline_years_mean
•Weight is n= # of patients/arm = column V								y	AK	Baseline_RR_Mean
•The covariates are:										only 18 trails with data
•Column O (Min CEL/scan)					O	Min_CEL_scan
•Column N (Min relapses/scan)					N	Min_relapses_y
•Column D (Year published)					D	Year_published
N=18	all trials
Root MSE	6.24156	R-Square	0.7157
Dependent Mean	1.24544	Adj R-Sq	0.6777
Coeff Var	501.153
Parameter Estimates
Variable	DF	Parameter	Standard	t Value	Pr > |t|	Squared	Squared	Variance	95% Confidence Limits
		Estimate	Error			Semi-partial	Semi-partial	Inflation
						Corr Type I	Corr Type II
Intercept	1	3.33568	0.69004	4.83	0.0002	.	.	0	1.8649	4.80647
Age_at_baseline_years_mean	1	-0.0618	0.01586	-3.9	0.0014	0.64242	0.2877	1.39026	-0.09561	-0.02799
Min_relapses_y	1	0.33143	0.16861	1.97	0.0681	0.07324	0.07324	1.39026	-0.02796	0.69083
VarName	Test	Stat	pSign	pValue	skewness	kurtosis
Residual	Shapiro-Wilk	0.904493		0.0688	-1.06552	2.41851
StudentResidual	Shapiro-Wilk	0.943153		0.3278	-0.390269	-0.210561
N=17
where Age_at_baseline_years_mean>18 and Type_of_MS in ("1", "2");
Root MSE	5.12033	R-Square	0.8073
Dependent Mean	1.2423	Adj R-Sq	0.7945
Coeff Var	412.166
Parameter Estimates
Variable	DF	Parameter	Standard	t Value	Pr > |t|	Squared	Squared	Variance	95% Confidence Limits
		Estimate	Error			Semi-partial	Semi-partial	Inflation
						Corr Type I	Corr Type II
Intercept	1	5.21081	0.50267	10.37	<.0001	.	.	0	4.13939	6.28223
Age_at_baseline_years_mean	1	-0.1034	0.01304	-7.93	<.0001	0.80734	0.80734	1	-0.1312	-0.0756
Placebo	N=11
Root MSE	5.42717	R-Square	0.6612
Dependent Mean	1.1084	Adj R-Sq	0.6236
Coeff Var	489.641
Parameter Estimates
Variable	DF	Parameter	Standard	t Value	Pr > |t|	Squared	Squared	Variance	95% Confidence Limits
		Estimate	Error			Semi-partial	Semi-partial	Inflation
						Corr Type I	Corr Type II
Intercept	1	3.86685	0.66424	5.82	0.0003	.	.	0	2.36423	5.36947
Age_at_baseline_years_mean	1	-0.06947	0.01658	-4.19	0.0023	0.66123	0.66123	1	-0.10697	-0.03197

## Sheet: s7
s7: Effect of age on on-trial measured ARR in the placebo arms
•Please restrict the column G (Experimental arm) to “Placebo”
•We’ll perform 2 analyses:
A.From all trials, please restrict column W (MS type simplified to RRMS). This is the same as restricting column V to type 1 (should be 17 trials)
B.Use all trials that have available data (should be 23 trials)
•We are comparing column AE (Age at baseline) to columns CA (Annualized RR drug)
•The covariates that should be tested are: columns M (max EDSS), O (min relapses/y), P (Min CEL/scan), AK (Proportion of females), D (year published), AB (Duration of trial), AG (DD)
this is equivalent to slide 8, but from longitudinal data
	A	E	Age_at_baseline_years_mean			xx
	C	A	Annualized_RR_drug			yy
		M	Max_EDSS			cov	covariate selection alpha=0.2
		O	Min_relapses_y
		P	Min_CEL_scan
		D	Year_published
	A	B	Duration_of_trial_years_media
	A	G	DD_at_baseline_y_from_1st_sy_m
all trials	N=24
	Pearson Correlation Coefficients
	Prob > |r| under H0: Rho=0
	Number of Observations
		Age_at_baseline_years_mean	Max_EDSS	Min_relapses_y	Min_CEL_scan	Duration_of_trial_years_media	DD_at_baseline_y_from_1st_sy_m	Year_published_0
	Annualized_RR_drug	-0.44586	-0.31634	0.22997	-0.20446	0.25054	-0.40703	-0.77672
	Annualized RR drug	0.029	0.1321	0.2797	0.3379	0.2377	0.0837	<.0001
		24	24	24	24	24	19	24
	N=19
	Root MSE	3.9752	R-Square	0.6869
	Dependent Mean	0.49464	Adj R-Sq	0.6478
	Coeff Var	803.661
	Parameter Estimates
	Variable	Label	DF	Parameter	Standard	t Value	Pr > |t|	Squared	Squared	Variance	95% Confidence Limits
				Estimate	Error			Semi-partial	Semi-partial	Inflation
								Corr Type I	Corr Type II
	Intercept	Intercept	1	62.8688	12.5433	5.01	0.0001	.	.	0	36.2783	89.4593
	Age_at_baseline_years_mean	Age at baseline (years) mean	1	-0.02291	0.00879	-2.61	0.0191	0.22061	0.13291	1.02194	-0.04154	-0.00427
	Year_published_0		1	-0.03057	0.00626	-4.88	0.0002	0.46629	0.46629	1.02194	-0.04385	-0.0173
rerun excluding DD
	N=24
	Root MSE	3.58925	R-Square	0.7126
	Dependent Mean	0.50028	Adj R-Sq	0.6852
	Coeff Var	717.443
	Parameter Estimates
	Variable	Label	DF	Parameter	Standard	t Value	Pr > |t|	Squared	Squared	Variance	95% Confidence Limits
				Estimate	Error			Semi-partial	Semi-partial	Inflation
								Corr Type I	Corr Type II
	Intercept	Intercept	1	66.5268	10.5912	6.28	<.0001	.	.	0	44.5012	88.5523
	Age_at_baseline_years_mean	Age at baseline (years) mean	1	-0.02191	0.00775	-2.83	0.0101	0.19879	0.10932	1.0241	-0.03804	-0.00579
	Year_published_0		1	-0.03242	0.00529	-6.13	<.0001	0.51381	0.51381	1.0241	-0.04342	-0.02141
	VarName	Stat	pSign	pValue	skewness	kurtosis
	Residual	0.932078		0.1085	1.00688	1.37984
	StudentResidual	0.982154		0.932	0.113087	-0.170556
age>18	N=23
Root MSE	3.49932	R-Square	0.7528
Dependent Mean	0.50005	Adj R-Sq	0.7138
Coeff Var	699.788
Parameter Estimates
Variable	Label	DF	Parameter	Standard	t Value	Pr > |t|	Squared	Squared	Variance	95% Confidence Limits
			Estimate	Error			Semi-partial	Semi-partial	Inflation
							Corr Type I	Corr Type II
Intercept	Intercept	1	65.9352	10.6082	6.22	<.0001	.	.	0	43.732	88.1383
Age_at_baseline_years_mean	Age at baseline (years) mean	1	-0.03962	0.0127	-3.12	0.0056	0.24994	0.12656	2.2589	-0.0662	-0.01303
Min_relapses_y	Min relapses/y	1	-0.189	0.11166	-1.69	0.1068	0.04009	0.03727	2.18651	-0.4227	0.0447
Year_published_0		1	-0.03171	0.00532	-5.96	<.0001	0.46279	0.46279	1.0667	-0.04283	-0.02058
RRMS	N=18
	Pearson Correlation Coefficients
	Prob > |r| under H0: Rho=0
	Number of Observations
		Age_at_baseline_years_mean	Max_EDSS	Min_relapses_y	Min_CEL_scan	Duration_of_trial_years_media	DD_at_baseline_y_from_1st_sy_m	Year_published_0
	Annualized_RR_drug	-0.29513	-0.30015	0.00094	-0.45493	0.32841	-0.32397	-0.86821
	Annualized RR drug	0.2345	0.2262	0.997	0.0578	0.1833	0.2585	<.0001
		18	18	18	18	18	14	18
							excluded
	N=18	(excluding DD)
	Root MSE	2.48357	R-Square	0.872
	Dependent Mean	0.54218	Adj R-Sq	0.8326
	Coeff Var	458.072
	Parameter Estimates
	Variable	Label	DF	Parameter	Standard	t Value	Pr > |t|	Squared	Squared	Variance	95% Confidence Limits
				Estimate	Error			Semi-partial	Semi-partial	Inflation
								Corr Type I	Corr Type II
	Intercept	Intercept	1	117.557	14.977	7.85	<.0001	.	.	0	85.2015	149.913
	Age_at_baseline_years_mean	Age at baseline (years) mean	1	-0.02482	0.01122	-2.21	0.0455	0.0871	0.04818	1.0624	-0.04906	-0.00057669
	Max_EDSS	Max EDSS	1	0.2635	0.10144	2.6	0.0221	0.05635	0.06647	1.74786	0.04436	0.48264
	Duration_of_trial_years_media	Duration of trial (years); median on-trial duration for endpoint-triggered	1	-0.19628	0.08995	-2.18	0.048	0.14433	0.0469	1.79424	-0.3906	-0.00196
	Year_published_0		1	-0.05825	0.00756	-7.7	<.0001	0.58417	0.58417	2.28346	-0.07459	-0.04191
	VarName	Stat	pSign	pValue	skewness	kurtosis
	Residual	0.979889		0.9489	-0.297282	0.55769
	StudentResidual	0.960598		0.6132	-0.221466	-0.508615

## Sheet: s8
s8: Predicting ARR from CEL#
We are comparing column AY (CEL# on trial Mean) to column CA (Annualized RR drug) – and forcing intercept to zero, as they measure identical biology that is either present or absent, but cannot have negative values
Please use ALL trials and all arms: the active drug and comparator arms are behaving differently because each has different treatment,
so for these analyses each arm is independent of each other.
•The only covariate you should try is publication date (column D). Nothing else makes sense.
%let weight=weight_nd;
C	A	Annualized_RR_drug			y
A	Y	CEL_scan_Mean_sometimes_just_			x
N=18
NOINT
Root MSE	2.55125	R-Square	0.8979
Dependent Mean	0.3425	Adj R-Sq	0.8851
Coeff Var	744.902
Parameter Estimates
Variable	Label	DF	Parameter	Standard	t Value	Pr > |t|	Squared	Squared	Variance	95% Confidence Limits
			Estimate	Error			Semi-partial	Semi-partial	Inflation
							Corr Type I	Corr Type II
CEL_scan_Mean_sometimes_just_	CEL #/scan Mean (sometimes just Y1)	1	0.28763	0.06434	4.47	0.0004	0.79222	0.12755	2.21587	0.15123	0.42402
Year_published_0		1	9.373e-05	2.303e-05	4.07	0.0009	0.10567	0.10567	2.21587	4.49e-05	0.00014256
								A total of 8 trials
		both variables have data						the arms from same trials are treated as independent
where Annualized_RR_drug ne . and CEL_scan_Mean_sometimes_just_ ne .;							Obs	Trial	Experimental_arm	Annualized_RR	CEL_scan_Mean
Experimental_arm	Frequency	Percent	Cumulative	Cumulative			1	ADVANCE	Interferon beta-1a pegylated (Plegridy), 125 µg SC once every 2 weeks	0.256	0.2
			Frequency	Percent			2	ADVANCE	Placebo	0.397	1.4
Daclizumab HYP (150 mg SC every 4 weeks)	1	5.56	1	5.56			3	AFFIRM	Natalizumab (300 mg IV every 4 weeks)	0.26	0.1
Fingolimod (0.5 mg daily)	2	11.11	3	16.67			4	AFFIRM	Placebo	0.81	1.3
Glatiramer acetate (20 mg SC, once daily)	1	5.56	4	22.22			5	ASSESS	Fingolimod (0.5 mg daily)	0.15	0.4
Glatiramer acetate (20 mg SC, once daily) GENERIC	1	5.56	5	27.78			6	ASSESS	Glatiramer acetate (20mg SC, 3x/week)	0.26	0.9
Glatiramer acetate (20mg SC, 3x/week)	1	5.56	6	33.33			7	GATE	Glatiramer acetate (20 mg SC, once daily)	0.4	0.13
Interferon beta-1a (Avonex), 30 µg IM once weekly	3	16.67	9	50			8	GATE	Glatiramer acetate (20 mg SC, once daily) GENERIC	0.31	0.14
Interferon beta-1a pegylated (Plegridy), 125 µg SC once every 2 weeks	1	5.56	10	55.56			9	GATE	Placebo	0.38	0.27
Natalizumab (300 mg IV every 4 weeks)	1	5.56	11	61.11			10	MSCRG	Interferon beta-1a (Avonex), 30 µg IM once weekly	0.67	1.04
Ozanimod 0.5mg/day	1	5.56	12	66.67			11	MSCRG	Placebo	0.82	1.59
Ozanimod 1mg/day	1	5.56	13	72.22			12	SELECT	Daclizumab HYP (150 mg SC every 4 weeks)	0.21	0.3
Placebo	5	27.78	18	100			13	SELECT	Placebo	0.46	1.4
							14	SUNBEAM	Interferon beta-1a (Avonex), 30 µg IM once weekly	0.35	0.43
							15	SUNBEAM	Ozanimod 0.5mg/day	0.24	0.29
							16	SUNBEAM	Ozanimod 1mg/day	0.18	0.16
							17	TRANSFORMS	Fingolimod (0.5 mg daily)	0.16	0.23
							18	TRANSFORMS	Interferon beta-1a (Avonex), 30 µg IM once weekly	0.33	0.51

## Sheet: s9
s9: Predicitng A-CDP in placebo arms
	•We will restrict column G (Experimental arm) to “Placebo”
	•We will be modeling Yearly EDSS-based CDP (A-CDP; column CN)
	•Weight will be n (=column Y)*SQRT(Column AB = trial duration)										weight=weight_nd;
	•For modeling Yearly EDSS-based CDP (column CN) we will use following variables								C	N	YEARLY_EDSS_based_CDP_in_active_
	•Column AE (Age)								A	E	Age_at_baseline_years_mean
	•Column AG (DD),								A	G	DD_at_baseline_y_from_1st_sy_m
	•Column AI (EDSS at baseline)								A	I	EDSS_at_baseline_mean_median_if
	•Column AK (proportion of women)								A	K	Proportion_of_females_
	•Column D (year published)									D	Year_published_0
	•Column AB (trial duration)								A	B	Duration_of_trial_years_media
	•Column CA (ARR drug) - you use ln(ARR)								C	A	Annualized_RR_drug
									D	J	Imputed_Eq_1_ARR_drug
	•Column W (MS type)									W	MS_type_binary
										if MS_type_simplified_RRMS_vs_PMS_="RRMS" then MS_type_binary=1; else ms_type_binary=2;
	•Please also repeat everything using Instead of column CA (ARR drug) column DJ (Imputed ARR drug) – this may have few more arms
Placebo
	Pearson Correlation Coefficients
	Prob > |r| under H0: Rho=0
	Number of Observations
		Age_at_baseline_years_mean	DD_at_baseline_y_from_1st_sy_m	EDSS_at_baseline_mean_median_if	Proportion_of_females_	Year_published_0	Duration_of_trial_years_media	Annualized_RR_drug	Imputed_Eq_1_ARR_drug
	YEARLY_EDSS_based_CDP_in_active_	0.05407	0.21609	0.31071	-0.15859	-0.66323	0.01909	0.45642	0.45633	almost identical
	YEARLY EDSS-based CDP in active drug	0.7688	0.289	0.0835	0.386	<.0001	0.9174	0.0327	0.0328
		32	26	32	32	32	32	22	22
								The imputation for AA has little effect on this subset (subjects with EDSS)
	N=17
	Root MSE	61.6116	R-Square	0.5688
	Dependent Mean	13.0805	Adj R-Sq	0.5071
	Coeff Var	471.019
	Parameter Estimates
	Variable	Label	DF	Parameter	Standard	t Value	Pr > |t|	Squared	Squared	Variance	95% Confidence Limits
				Estimate	Error			Semi-partial	Semi-partial	Inflation
								Corr Type I	Corr Type II
	Intercept	Intercept	1	2.47815	2.69499	0.92	0.3734	.	.	0	-3.30204	8.25833
	DD_at_baseline_y_from_1st_sy_m	DD at baseline (y from 1st sy) mean	1	0.58742	0.1871	3.14	0.0072	0.08167	0.30362	1.21102	0.18612	0.98871
	Annualized_RR_drug	Annualized RR drug	1	9.49359	2.38742	3.98	0.0014	0.48708	0.48708	1.21102	4.37309	14.6141
	N=17
	Root MSE	61.5848	R-Square	0.5691
	Dependent Mean	13.0805	Adj R-Sq	0.5076
	Coeff Var	470.815
	Parameter Estimates
	Variable	Label	DF	Parameter	Standard	t Value	Pr > |t|	Squared	Squared	Variance	95% Confidence Limits
				Estimate	Error			Semi-partial	Semi-partial	Inflation
								Corr Type I	Corr Type II
	Intercept	Intercept	1	2.46589	2.69552	0.91	0.3758	.	.	0	-3.31543	8.24721
	DD_at_baseline_y_from_1st_sy_m	DD at baseline (y from 1st sy) mean	1	0.58807	0.18708	3.14	0.0072	0.08167	0.30411	1.21174	0.18683	0.9893
	Imputed_Eq_1_ARR_drug	Imputed [Eq#1] ARR drug	1	9.5017	2.3875	3.98	0.0014	0.48746	0.48746	1.21174	4.38102	14.6224
				almost identical
	VarName	Stat	pSign	pValue	skewness	kurtosis
	Residual	0.947388		0.4165	-0.801335	1.52499
	StudentResidual	0.924213		0.174	-0.708876	-0.400211

## Sheet: s10
s10: Predicting A-CDP in the treatment arms of placebo-controlled trials
	•Please restrict arms to column H (Control arms) = “Placebo”
	•We will compare column CM (Yearly EDSS-based CDP in comparator) to column CN (YEARLY EDSS-based CDP in active drug
	•Weight is n= # of patients/arm = column V & D= column Y							Y	n_Experimental_group_
								Z	n_Control_Group_			use Z column not Y column
							C	M	YEARLY_EDSS_based_CDP_in_compara				x	YEARLY EDSS-based CDP in comparator
							C	N	YEARLY_EDSS_based_CDP_in_active_				y	YEARLY EDSS-based CDP in active drug				different from the plot in slide 25
	•Covariates are:
	•Column D (Year published)							D	Year_published_0		cov
	•Column O (Min relapses/y)							O	Min_relapses_y
	•Column P (Min CEL/scan)							P	Min_CEL_scan
	•Column AP (baseline RR)						A	P	Baseline_RR_Mean_0_imputed_for_
	•Column AE (Age at baseline)						A	E	Age_at_baseline_years_mean
	•Column AG (DD at baseline)
	•Column AI (EDSS at baseline)						A	I	EDSS_at_baseline_mean_median_if
	•Column AK (proportion of females)						A	K	Proportion_of_females_
	•Column W (MS type)							W	MS_type_binary
							if MS_type_simplified_RRMS_vs_PMS_="RRMS" then MS_type_binary=1; else ms_type_binary=2;
	•As sensitivity analysis, please restrict column W (MS type) to RRMS and column AE (Age at baseline) to >18
		if MS_type_1_RRMS_2_SPMS_3_ in ("1") and Age_at_baseline_years_mean>18;;
	Pearson Correlation Coefficients
	Prob > |r| under H0: Rho=0
	Number of Observations
		YEARLY_EDSS_based_CDP_in_compara	Year_published_0	Min_relapses_y	Min_CEL_scan	Baseline_RR_Mean_0_imputed_for_	Age_at_baseline_years_mean	EDSS_at_baseline_mean_median_if	Proportion_of_females_	MS_type_binary
	YEARLY_EDSS_based_CDP_in_active_	0.93621	-0.62602	-0.4312	-0.51941	-0.60696	0.25062	0.49492	-0.32295	0.51318
	YEARLY EDSS-based CDP in active drug	<.0001	<.0001	0.0122	0.002	0.0127	0.1595	0.0034	0.0714	0.0023
		32	33	33	33	16	33	33	32	33
full model	N=15
	Root MSE	21.0401	R-Square	0.8934
	Dependent Mean	9.81169	Adj R-Sq	0.8643
	Coeff Var	214.439
	Parameter Estimates
	Variable	Label	DF	Parameter	Standard	t Value	Pr > |t|	Squared	Squared	Variance	95% Confidence Limits
				Estimate	Error			Semi-partial	Semi-partial	Inflation
								Corr Type I	Corr Type II
	Intercept	Intercept	1	3.97767	1.82118	2.18	0.0515	.	.	0	-0.03073	7.98608
	YEARLY_EDSS_based_CDP_in_compara	YEARLY EDSS-based CDP in comparator	1	0.60478	0.12097	5	0.0004	0.69375	0.24225	1.34505	0.33853	0.87104
	Min_relapses_y	Min relapses/y	1	-1.42497	0.90508	-1.57	0.1437	0.13954	0.02402	1.89104	-3.41703	0.56709
	Baseline_RR_Mean_0_imputed_for_	Baseline RR Mean (0 imputed for PPMS trials)	1	-1.69075	0.67899	-2.49	0.03	0.0601	0.0601	2.03039	-3.1852	-0.1963
rerun
drop	Baseline_RR_Mean_0_imputed_for_
	N=32
	Root MSE	31.2108	R-Square	0.9145
	Dependent Mean	10.8142	Adj R-Sq	0.9053
	Coeff Var	288.609
	Parameter Estimates
	Variable	Label	DF	Parameter	Standard	t Value	Pr > |t|	Squared	Squared	Variance	95% Confidence Limits
				Estimate	Error			Semi-partial	Semi-partial	Inflation
								Corr Type I	Corr Type II
	Intercept	Intercept	1	-6.24112	1.51855	-4.11	0.0003	.	.	0	-9.35172	-3.13052
	YEARLY_EDSS_based_CDP_in_compara	YEARLY EDSS-based CDP in comparator	1	0.96264	0.0672	14.33	<.0001	0.87648	0.62684	1.32686	0.82499	1.10028
	Min_CEL_scan	Min CEL/scan	1	1.42495	0.88636	1.61	0.1191	9.44e-06	0.00789	1.68557	-0.39067	3.24057
	EDSS_at_baseline_mean_median_if	EDSS at baseline mean (median if mean/SD not available)	1	0.9747	0.2764	3.53	0.0015	0.03798	0.03798	1.45414	0.40852	1.54087
	VarName	Stat	pSign	pValue	skewness	kurtosis
	Residual	0.931506		0.0431	-0.576478	2.95731
	StudentResidual	0.981489		0.8415	0.131753	-0.093062

[truncated: 6 more sheets: s11, s12, s13-IndepValidation, s14-ICD2001-2021mortality, s15-ICD-InfectionsMortality, s16-ICD-CancerMortality]
